# Supplementary material for: Absence of Association between Cord Specific Antibody Levels and Severe Respiratory Syncytial Virus (RSV) Disease in Early Infants: A Case Control Study from Coastal Kenya
Source: PLoS One. 2016 Nov 16;11(11):e0166706. doi: 10.1371/journal.pone.0166706 (PMC5113039; doi:10.1371/journal.pone.0166706)
Supplement: S1 Data — RSV dataset.csv (CSV) [file pone.0166706.s001.csv]

studyno	iage_months	iage_mths_new	assignment	matchset	serum0	date_collect0	titre0	serum1	date_collect1	titre1	serum2	date_collect2	titre2	serum3	date_collect3	titre3	ntitre0	ntitre1	ntitre2	ntitre3	bwt	lmp	gestation_period	gest_agew	underwt	controlno	cases	age_cat	premature	Iga_od1	iga_od2	iga_od3	Iga_logau1	logau2	Iga_logau3
1		2	control	3	Cordblood	17-Mar-02	3354.607	serum1	12-Jun-02	740.28	serum2	17-Mar-03					11.71193	9.531927							0	1	0	2		0.0715	0.1385	0.708	1.494051	1.562216	2.141617
2		2	control	3	Cordblood	18-Mar-02	3114.305	serum1	10-Jun-02	1564.98	serum2	2-Sep-02	1440.075				11.60469	10.61193	10.49193						0	2	0	2		0.077	2.471	1.787	1.499646	3.935268	3.239376
3	2	2	case	3	Cordblood	23-Mar-02	874.266	serum1	17-Jun-02	2079.366	serum2	9-Sep-02	3497.063	Admission bld			9.771929	11.02193	11.77193						0		1	2
4		1	control	6	Cordblood	10-Apr-02	1470.334	serum1	3-Jul-02	242.515	serum2	25-Sep-02	134.543				10.52193	7.92193	7.071924						0	1	0	2		0.0735	0.1185	0.121	1.496085	1.541868	1.544411
5		1	control	6	Cordblood	13-Apr-02	1760.694	serum1	8-Jul-02	251.067	serum2	30-Sep-02	178.766				10.78193	7.971929	7.481929						0	2	0	2
6	1	1	case	6	Cordblood	14-Apr-02	512.685	serum1	25-Sep-02		serum2	5-Feb-03		Admission bld			9.001929								0		1	2
7		4	control	9	Cordblood	10-Aug-02	6088.74	serum1	5-Nov-02	761.093	serum2	12-Mar-03	325.594				12.57193	9.571929	8.346931						0	1	0	5		0.071	0.1695	0.1145	1.493542	1.593755	1.537798
8	4	4	case	9	Cordblood	26-Aug-02	2455.716	serum1	19-Nov-02	2900.183	serum2	19-Aug-03		Admission bld			11.26193	11.50193							0		1	5
9		4	control	9	Cordblood	7-Sep-02	2705.966	serum1	29-Nov-02	1046.915	serum2	3-Jun-03	1054.197				11.40193	10.03193	10.04193						0	2	0	5		0.0745	0.145	1.2185	1.497103	1.568828	2.660992
10		4	control	13	Cordblood	30-Sep-03	3570.544	serum1	29-Dec-03	1665.718	serum2	30-Mar-04	626.829				11.80193	10.70193	9.291928		2.7	15-Jan-03	258	36.85714	0	1	0	5	1	0.073	0.1585	0.237	1.495577	1.582563	1.662428
11	4	4	case	13	Cordblood	4-Oct-03	2743.74	serum1	5-Jan-04	498.665	serum2	27-Apr-04	202.521	Admission bld			11.42193	8.961927	7.661928		3.5	16-Jan-03	261	37.28571	0		1	5	1
12		4	control	13	Cordblood	7-Oct-03	1688.97	serum1	5-Jan-04	557.152	serum2	2-Apr-04	220.087				10.72193	9.121927	7.78193		2.75	22-Feb-03	227	32.42857	0	2	0	5	1	0.325	0.248	0.2265	1.637126	1.562237	1.541326
13		3	control	14	Cordblood	21-Nov-03	1597.863	serum1	19-Feb-04	512.685	serum2	19-May-04	164.498				10.64193	9.001929	7.361926		3	15-Apr-03	220	31.42857	0	1	0	5	1	0.226	0.26	0.207	1.54084	1.573908	1.52236
14	3	3	case	14	Cordblood	27-Nov-03	1046.915	serum1	25-Feb-04	261.729	serum2	27-May-04	347.755	Admission bld	24-Mar-04	2542.317	10.03193	8.03193	8.441928	11.31193	2.8	15-Feb-03	285	40.71429	0		1	5	0
15		3	control	14	Cordblood	27-Nov-03	1953.612	serum1	25-Feb-04	431.115	serum2	25-May-04					10.93193	8.751929			2.85	15-Mar-03	257	36.71429	0	2	0	5	1	0.2175	0.2685	0.5315	1.532573	1.582175	1.837965
16		3	control	16	Cordblood	29-Jan-04	3448.918	serum1	28-Apr-04	502.134	serum2	29-Oct-04	81.681				11.75193	8.971929	6.351929		3.05	26-Apr-03	278	39.71429	0	1	0	5	0	0.2545	0.2135	0.205	1.568558	1.528682	1.520415
17		3	control	16	Cordblood	14-Feb-04	2860.255	serum1	14-May-04	635.579	serum2	12-Nov-04	690.706				11.48193	9.311928	9.431928		2.95	10-May-03	280	40	0	2	0	5	0	0.2795	0.2835		1.592873	1.596763
18	3	3	case	16	Cordblood	18-Feb-04	5411.932	serum1	18-May-04	512.684	serum2	17-Aug-04	498.665	Admission bld			12.40193	9.001926	8.961927		3.3	2-Sep-02	534		0		1	5
19		1	control	17	Cordblood	12-Feb-04	2259.72	serum1	12-May-04	576.8	serum2	12-Aug-04	140.257				11.14193	9.171927	7.131929		2.6	15-May-03	273	39	0	1	0	2	0	0.2355	0.2725	0.3255	1.550079	1.586065	1.637612
20		1	control	17	Cordblood	17-Feb-04	2981.718	serum1	24-May-04	1025.369	serum2	23-Sep-04	340.598				11.54193	10.00193	8.411926		2.85	16-Jun-03	246	35.14286	0	2	0	2	1	0.078	0.101	0.1225	1.513012	1.536915	1.55926
21	1	1	case	17	Cordblood	1-Mar-04	2940.667		26-Apr-04					Admission bld		956.703	11.52193			9.901927	3.45	15-May-03	291	41.57143	0		1	2	0
22	0	0	case	19	Cordblood	25-Mar-04	693.905	serum1	25-Aug-04	85.741	serum2	26-Nov-04	62.046	Admission bld		416.429	9.438595	6.421913	5.955266	8.701926	2.6	15-Jun-03	284	40.57143	0		1	2	0
23		0	control	19	Cordblood	11-Apr-04	710.124	serum1	16-Jul-04	405.042	serum2	18-Oct-04	370.14				9.471928	8.661927	8.531927		3.15	15-Jun-03	301	43	0	1	0	2	0	0.1305	0.121	0.0975	1.567574	1.557701	1.533278
24		0	control	19	Cordblood	24-Apr-04	898.845	serum1	22-Jul-04	601.295	serum2	25-Oct-04	425.179				9.811929	9.231929	8.731927		2.5	15-Aug-03	253	36.14286	0	2	0	2	1	0.138	0.1105	0.1445	1.575368	1.546788	1.582123
25	0	0	case	22	Cordblood	7-May-04	1057.856	serum1	28-Aug-04	635.579				Admission bld			10.04693	9.311928			1.7	15-Sep-03	235	33.57143	1		1	2	1
26		0	control	22	Cordblood	7-May-04	1430.128	serum1	6-Aug-04	557.152	serum2	8-Nov-04	326.724				10.48193	9.121927	8.351929		1.45	15-Sep-03	235	33.57143	1	1	0	2	1	0.2555	0.247		1.569531	1.561264
27		0	control	22	Cordblood	9-May-04	705.219	serum1	9-Aug-04	181.261	serum2	10-Nov-04	99.866				9.461927	7.501925	6.641922		2.55	15-Aug-03	268	38.28571	0	2	0	2	1	0.1055	0.155	0.1245	1.541592	1.593036	1.561338
28		5	control	24	Cordblood	10-Jul-04	512.685	serum1	13-Oct-04	117.127	serum2	21-Jan-05	144.2				9.001929	6.87193	7.171927		2.85	15-Nov-03	238	34	0	1	0	5	1	0.1045	0.2165	0.1375	1.540553	1.65695	1.574849
29	5	5	case	24	Cordblood	10-Jul-04	1306.896	serum1	13-Oct-04	715.064	serum2	21-Jan-05	1145.632	Admission bld		635.5792	10.35193	9.481929	10.16193	9.311928	2.75	15-Nov-03	238	34	0		1	5	1
30		5	control	24	Cordblood	28-Aug-04	1985.465	serum1	29-Nov-04	302.04	serum2	8-Mar-05	142.544				10.95526	8.238596	7.155263		3.32	17-Nov-03	285	40.71429	0	2	0	5	0	0.146	0.097	0.339	1.583682	1.532758	1.78426
31		4	control	25	Cordblood	13-Jun-04	597.141	serum1	13-Sep-04	59.794	serum2	21-Dec-04	31.821				9.221928	5.901929	4.991907		2.05				1	1	0	5		0.106	0.1345	0.1945	1.488833	1.522808	1.594336
32		4	control	25	Cordblood	29-Jun-04	1039.683	serum1	27-Sep-04	165.642	serum2	7-Jan-05	41.125				10.02193	7.371925	5.361944		3.2	15-Sep-03	288	41.14286	0	2	0	5	0	0.108	0.1175	0.1585	1.491217	1.502542	1.551419
33	4	4	case	25	Cordblood	11-Jul-04	1244.998							Admission bld			10.28193				2.89	15-Sep-03	300	42.85714	0		1	5	0
34		4	control	27	Cordblood	3-Jun-04	1677.304	serum1	1-Sep-04		serum2	10-Mar-05					10.71193				2.8	8-Aug-03	300	42.85714	0	1	0	5	0
35		4	control	27	Cordblood	29-Jul-04	531.992	serum1	26-Oct-04	216.056	serum2	1-Feb-05	199.272				9.055261	7.755261	7.638595		3.26	15-Nov-03	257	36.71429	0	2	0	5	1	0.111	0.1305	0.205	1.494793	1.51804	1.606853
36	4	4	case	27	Cordblood	1-Aug-04	937.015	serum1	17-Feb-05	217.057				Admission bld			9.871928	7.76193			3.39	15-Dec-03	230	32.85714	0		1	5	1
37	4	4	case	28	Cordblood	10-Aug-04	3377.94	serum1	12-Nov-04	894.701	serum2	19-May-05	1114.305	Admission bld	5-Jan-05	1153.601	11.72193	9.805262	10.12193	10.17193	3.28	15-Nov-03	269	38.42857	0		1	5	1
38		4	control	28	Cordblood	20-Aug-04	3662.454	serum1	18-Nov-04	670.268	serum2	22-Feb-05	525.882				11.8386	9.388595	9.038595		2.34				1	1	0	5		0.191	0.138	0.42	1.590164	1.526981	1.863162
39		4	control	28	Cordblood	29-Aug-04	1612.699	serum1	29-Nov-04	298.571	serum2	8-Mar-05	177.5311				10.65526	8.221931	7.471928		3.1	27-Nov-03	276	39.42857	0	2	0	5	0	0.1175	0.142	0.1335	1.502542	1.531749	1.521616
40	4	4	case	29	Cordblood	17-Aug-04	3970.931	serum1	22-Nov-04	1631.438				Admission bld		2228.609	11.95526	10.67193		11.12193	3.58	15-Dec-03	246	35.14286	0		1	5	1
41		4	control	29	Cordblood	11-Sep-04	1895.805	serum1	10-Dec-04	513.871	serum2	16-Mar-05					10.88859	9.005262			3.39	15-Dec-03	271	38.71429	0	1	0	5	1	0.1355	0.1575	0.345	1.524	1.550227	1.773752
42		4	control	29	Cordblood	22-Sep-04	4668.019	serum1	21-Dec-04	1063.985	serum2	1-Apr-05	208.696				12.18859	10.05526	7.705259		2.82	25-Dec-03	272	38.85714	0	2	0	5	1	0.126	0.1515	0.256	1.382972	1.422465	1.584308
43	3	3	case	30	Cordblood	14-Sep-04	1852.505	serum1	13-Dec-04	519.842	serum2	16-Jun-05	5300.556	Admission bld			10.85526	9.02193	12.37193		2.28	15-Dec-03	274	39.14286	1		1	5	0
44		3	control	30	Cordblood	15-Sep-04	4305.39	serum1	14-Dec-04	1101.506	serum2	18-Mar-05	398.544				12.07193	10.10526	8.638596		3.25	15-Dec-03	275	39.28571	0	1	0	5	0	0.1695	0.135	0.302	1.450342	1.396911	1.65555
45		3	control	30	Cordblood	22-Sep-04	2981.718	serum1	21-Dec-04		serum2	1-Apr-05	158.895				11.54193		7.31193		2.47	25-Dec-03	272	38.85714	1	2	0	5	1	0.129	0.1645		1.387619	1.442599
46		1	control	31	Cordblood	26-Sep-04	905.097	serum1	30-Dec-04	1450.093	serum2	29-Mar-05					9.821929	10.50193			2.56	17-Dec-03	284	40.57143	0	1	0	2	0	0.1005	1.2765		1.34348	3.164793
47		1	control	31	Cordblood	29-Sep-04	1271.158	serum1	29-Dec-04	478.352	serum2	29-Mar-05	302.738				10.31193	8.901929	8.241926		2.87	15-Jan-04	258	36.85714	0	2	0	2	1	0.1475	0.1345	0.1635	1.41627	1.396137	1.44105
48	1	1	case	31	Cordblood	28-Oct-04	1163.639	serum1	26-Jan-05	1262.378	serum2	6-May-05	1631.438	Admission bld			10.18443	10.30193	10.67193		3.71	15-Jan-04	287	41	0		1	2	0
49		1	control	32	Cordblood	27-Oct-04	2920.355	serum1	25-Jan-05	990.442	serum2	26-Jul-05	75.162				11.51193	9.951929	6.231932		3.97				0	1	0	2		0.099	0.1655	0.202	1.567567	1.628266	1.661582
50	1	1	case	32	Cordblood	29-Oct-04	1712.547	serum1	27-Jan-05	455.696	serum2	27-Jul-05	109.283	Admission bld	13-Dec-04	2065.003	10.74193	8.831928	6.771925	11.01193	1.94	15-Feb-04	257	36.71429	1		1	2	1
51		1	control	32	Cordblood	2-Nov-04	1103.325	serum1	31-Jan-05		serum2	3-Apr-05	92.81				10.10764		6.536208		3.19	4-Feb-04	272	38.85714	0	2	0	2	1	0.131	0.2745		1.484339	1.629633
52	1	1	case	33	Cordblood	2-Nov-04	328.996	serum1	8-Feb-05	2372.065				Admission bld	29-Dec-04	449.4224	8.361926	11.21193		8.811928	2.25	15-Jan-04	292	41.71429	1		1	2	0
53		1	control	33	Cordblood	21-Nov-04	631.189	serum1	25-Feb-05	304.844	serum2	27-May-05	234.254				9.301929	8.251927	7.87193		2.8	15-Feb-04	280	40	0	1	0	2	0	0.1145	0.6995	1.0865	1.365162	2.271172	2.870533
54		1	control	33	Cordblood	25-Nov-04	3023.341	serum1	23-Feb-05	2152.695	serum2	25-May-05	380.546				11.56193	11.07193	8.571927		3.64	15-Feb-04	284	40.57143	0	2	0	2	0	0.1335	3	1.1915	1.394588	5.834039	3.03315
55		0	control	34	Cordblood	4-Nov-04	258.125	serum1	2-Feb-05	58.563	serum2	5-May-05					8.011926	5.871918			1.63	18-Apr-04	200	28.57143	1	1	0	2	1
56	0	0	case	34	Cordblood	12-Nov-04	4457.219	serum1	28-Feb-05	2981.718				Admission bld	5-Dec-04	495.2208	12.12193	11.54193		8.951928	3.51	15-Feb-04	271	38.71429	0		1	2	1
57		0	control	34	Cordblood	17-Dec-04	930.542	serum1	16-Mar-05	465.271	serum2	21-Jun-05	261.729				9.861927	8.861927	8.03193		3.02	15-Mar-04	277	39.57143	0	2	0	2	0	0.1035	0.2105	0.219	1.456496	1.564833	1.573439
58		2	control	35	Cordblood	11-Nov-04	1362.394	serum1	17-Feb-05	162.234	serum2	18-Aug-05	44.383				10.41193	7.341932	5.471935		2.82	15-Feb-04	270	38.57143	0	1	0	2	1	0.096	0.2095	0.142	1.448902	1.56382	1.495477
59	2	2	case	35	Cordblood	28-Nov-04	1511.671	serum1	9-Mar-05	970.059				Admission bld	13-Dec-04	1129.86	10.56193	9.921928		10.14193	3.44				0		1	2
60		2	control	35	Cordblood	29-Nov-04	4457.219	serum1	28-Feb-05	1271.158	serum2	30-May-05	385.859				12.12193	10.31193	8.59193		3.53	22-Feb-04	281	40.14286	0	2	0	2	0	0.0975	0.1635	0.188	1.450421	1.517246	1.542052
61		4	control	40	Cordblood	15-Oct-05	473.951	serum1	13-Jan-06	385.859	serum2	14-Apr-06					8.888594	8.59193			2.56	15-Jan-05	273	39	0	1	0	5	0
62	4	4	case	40	Cordblood	25-Oct-05	1900.19	serum1	24-Jan-06	541.917	serum2	25-Apr-06		Admission bld	22-Mar-06	347.755	10.89193	9.081928		8.441928	2.97	13-Feb-05	254	36.28571	0		1	5	1
63		4	control	40	Cordblood	7-Nov-05	643.707	serum1	6-Feb-06	298.571	serum2	11-May-06					9.33026	8.221931			2.13	15-Feb-05	265	37.85714	1	2	0	5	1
64		2	control	41	Cordblood	9-Oct-05	1522.185	serum1	9-Jan-06	407.859	serum2	10-Apr-06					10.57193	8.671926			2.84	19-Jan-05	263	37.57143	0	1	0	2	1	0.097	0.1495		1.449914	1.503071
65		2	control	41	Cordblood	7-Nov-05	705.219	serum1	6-Feb-06	245.9	serum2	8-May-06					9.461927	7.941928			3.07				0	2	0	2		0.116	0.1045		1.469152	1.457508
66	2	2	case	41	Cordblood	7-Nov-05	1532.773	serum1	10-Feb-06				402.244	Admission bld			10.58193		8.651927		2.3				1		1	2
67		4	control	42	Cordblood	12-Nov-05	572.816	serum1	15-Feb-06	383.193	serum2	17-May-06	292.426				9.161928	8.581927	8.191928		2.94	15-Jan-05	301	43	0	1	0	5	0	0.13	0.1295	0.384	1.483327	1.482821	1.740501
68	4	4	case	42	Cordblood	16-Nov-05	937.015	serum1	14-Feb-06	302.738	serum2	15-Nov-06	107.779	Admission bld	20-Mar-06	495.221	9.871928	8.241926	6.751932	8.951929	3.04				0		1	5
69		4	control	42	Cordblood	17-Nov-05	4158.732	serum1	15-Feb-06	2388.564	serum2	21-Aug-06	1063.985				12.02193	11.22193	10.05526		2.81	5-Feb-05	285	40.71429	0	2	0	5	0	0.135	0.266	0.189	1.531374	1.682465	1.593655
70		4	control	43	Cordblood	16-Nov-05	4457.219	serum1	14-Feb-06	1015.937	serum2	14-Aug-06	905.097				12.12193	9.988595	9.821929		2.42	24-Feb-05	265	37.85714	1	1	0	5	1	0.1335	0.1305	0.55	1.529643	1.526183	2.010023
71	4	4	case	43	Cordblood	20-Nov-05	1280	serum1	26-Apr-06	452.548	serum2	2-Mar-07	3151.73	Admission bld			10.32193	8.821927	11.62193		3.15	15-Feb-05	278	39.71429	0		1	5	0
72		4	control	43	Cordblood	5-Dec-05	4777.129	serum1	6-Mar-06	2560	serum2	5-Jun-06					12.22193	11.32193			3.24	13-Mar-05	267	38.14286	0	2	0	5	1	0.111	0.1235	0.1275	1.503693	1.51811	1.522723
73		1	control	44	Cordblood	15-Dec-05	3151.73	serum1	21-Mar-06	1539.872	serum2	20-Jun-06					11.62193	10.58859			3.03	9-Mar-05	281	40.14286	0	1	0	2	0	0.141	0.1425		1.538294	1.540024
74		1	control	44	Cordblood	24-Dec-05	3880.234	serum1	27-Mar-06	735.167	serum2	27-Jun-06					11.92193	9.521928			1.51				1	2	0	2		0.2215		3.242	1.63114		5.114899
75	1	1	case	44	Cordblood	14-Jan-06	678.056	serum1	18-Apr-06	1280	serum2	19-Jul-06	432.112	Admission bld			9.405261	10.32193	8.755261		3.21				0		1	2
76		4	control	45	Cordblood	21-Feb-06	3009.403	serum1	22-May-06	1222.197	serum2	30-Aug-06					11.55526	10.25526			3.29	2-May-05	295	42.14286	0	1	0	5	0
77		4	control	45	Cordblood	28-Feb-06	4255.938	serum1	30-May-06	2177.708	serum2	4-Sep-06	629.005				12.05526	11.08859	9.296927		3.02				0	2	0	5		0.084	0.802	0.309	1.472551	2.300672	1.73206
78	4	4	case	45	Cordblood	2-Mar-06	2115.713	serum1	13-Jun-06	1004.268				Admission bld		761.093	11.04693	9.971929		9.571929	2.78	15-May-05	291	41.57143	0		1	5	0
79	4	4	case	47	Cordblood	18-Mar-06	1654.212	serum1	4-Jan-07	885.424	serum2	3-Oct-07	389.441	Admission bld	27-Jul-06	1027.741	10.69193	9.790225	8.605261	10.00526	2.96				0		1	5
80		4	control	47	Cordblood	10-Apr-06	2127.969	serum1	11-Jul-06	359.188	serum2	18-Oct-06	134.543				11.05526	8.488595	7.071924		2.41				1	1	0	5		0.11	0.1795	0.1525	1.502539	1.582698	1.551557
81		4	control	47	Cordblood	18-May-06	1831.227	serum1	16-Aug-06	465.271	serum2	15-Nov-06					10.8386	8.861927			3.66	15-Aug-05	276	39.42857	0	2	0	5	0	0.112	0.101		1.579433	1.569393
82		0	control	50	Cordblood	21-Aug-06	3570.544	serum1	21-Nov-06	1631.438	serum2	14-Jun-07	513.871				11.80193	10.67193	9.005262		3.32	23-Nov-05	271	38.71429	0	1	0	2	1	0.1095	0.136	0.24	1.574869	1.601339	1.696267
83	0	0	case	50	Cordblood	23-Aug-06	3497.063	serum1	21-Nov-06	3853.432	serum2	20-Feb-07	1088.854	Admission bld			11.77193	11.91193	10.08859		2.58				0		1	2
84		0	control	50	Cordblood	7-Oct-06	3907.224	serum1	5-Jan-07	1586.826	serum2	5-Apr-07	827.106				11.93193	10.63193	9.691929		3.09				0	2	0	2		0.1	0.0905	0.0985	1.56848	1.559808
85		3	control	51	Cordblood	19-Sep-06	3800.38	serum1	18-Dec-06	1980.883	serum2	10-Jan-08	868.227				11.89193	10.95193	9.761929		2.57				0	1	0	5		0.081	0.108	0.101	1.551137	1.575782	1.569393
86	3	3	case	51	Cordblood	7-Oct-06	3497.063	serum1	18-Jan-07	1180.565				Admission bld	10-Jan-07	2775.621	11.77193	10.20526		11.43859	3.09				0		1	5
87		3	control	51	Cordblood	13-Oct-06	1315.986	serum1	11-Jan-07	644.452	serum2	12-Apr-07	431.115				10.36193	9.331929	8.751929		2.65	11-Jan-06	275	39.28571	0	2	0	5	0	0.078	0.6585	0.289	1.548399	2.078259	1.740992
88	3	3	case	55	Cordblood	15-Sep-07	2650.278	serum1	30-Jan-08	1122.055	serum2	29-Apr-08	862.229	Admission bld			11.37193	10.13193	9.751927		3.89				0		1	5
89		3	control	55	Cordblood	27-Sep-07	1980.883	serum1	17-Jan-08	821.393	serum2	24-Apr-08	635.579				10.95193	9.681929	9.311928		3.04	5-Jan-07	287	41	0	1	0	5	0
90		3	control	55	Cordblood	19-Sep-07	2560	serum1	4-Feb-08	626.829	serum2	19-May-08					11.32193	9.291928			1.7				1	2	0	5		0.076	0.1305		1.546573	1.596319
