# Supplementary material for: Absence of Association between Cord Specific Antibody Levels and Severe Respiratory Syncytial Virus (RSV) Disease in Early Infants: A Case Control Study from Coastal Kenya
Source: PLoS One. 2016 Nov 16;11(11):e0166706. doi: 10.1371/journal.pone.0166706 (PMC5113039; doi:10.1371/journal.pone.0166706)
Supplement: S2 Data — RSV data dictionary.xlsx (XLSX) [file pone.0166706.s002.xlsx]

## Sheet: Sheet1
Variable	Description
studyno	Study number of participant
date_collect0	Date of collection of cord blood sample
iage_months	age in months on admission
iage_mths_new	Age in months on admission for cases and age in months for controls based on the age of admission of the case they are matched to
assignment	Status of participant, either a case or control
matchset	A number assigned to each group of the case matched to 2 controls
serum0	cord blood serum
titre0	cord blood PRNT titre
serum1	3 months serum
date_collect1	data of collection of the 3 month serum sample
titre1	3 months serum PRNT titre
serum2	6 months serum sample
date_collect2	date of collection of 6 months serum sample
titre2	6 months serum PRNT titre
serum3	admission blood sample
date_collect3	date of collection of admission blood sample
titre3	admission blood sample PRNT titre
ntitre0	cord blood log2PRNT titre
ntitre1	3 month serum sample log2PRNT titre
ntitre2	6 month serum sample log2PRNT titre
ntitre3	admission blood sample log2PRNT titre
bwt	birth weight in kilograms
lmp	Date of the last menstrual period
gestation_period	Gestational age in days
gest_agew	Gestational age in weeks
underwt	Categorical variable for birth weight, 0= underweight if birth weight <2.5kgs
controlno	Numbers assigned to controls, 1 for control#1 and 2 for control#2
cases	label values of cases and controls, 0=control and 1 = case
age_cat	age category in months based on iage_mths_new; 2=0-<3months and 5= 3-<6months
premature	Categorical variable for gestational age,0=premature if gestational age <37 weeks and 1=normal if gestational age>=37 weeks
Iga_od1	cord blood sample RSV IgA OD values
iga_od2	3 month serum sample RSV IgA OD values
iga_od3	6 month serum sample RSV IgA OD values
Iga_logau1	cord blood sample RSV IgA antibody concentration in log Arbitrary Units
logau2	3 month serum sample RSV IgA antibody concentration in log Arbitrary Units
Iga_logau3	6 month serum sample RSV IgA antibody concentration in log Arbitrary Units
